# Supplementary material for: Insights into Structure and Biological Activity of Copper(II) and Zinc(II) Complexes with Triazolopyrimidine Ligands
Source: Molecules. 2022 Jan 24;27(3):765. doi: 10.3390/molecules27030765 (PMC8838430; doi:10.3390/molecules27030765)
Supplement: Supplementary file 1 [file molecules-27-00765-s001.zip]

Archive with 1 entries (1 files):
- molecules-1548407-supplementary.pdf
